# Supplementary material for: WhyD tailors surface polymers to prevent premature bacteriolysis and direct cell elongation in Streptococcus pneumoniae
Source: eLife. 2022 May 20;11:e76392. doi: 10.7554/eLife.76392 (PMC9208761; doi:10.7554/eLife.76392)
Supplement: Figure 1—source data 1. [file elife-76392-fig1-data1.zip]

Archive with 22 entries (19 files):
- Figure 1 - source data/
- __MACOSX/._Figure 1 - source data
- Figure 1 - source data/.DS_Store
- __MACOSX/Figure 1 - source data/._.DS_Store
- Figure 1 - source data/Figure 1D - source data /
- __MACOSX/Figure 1 - source data/._Figure 1D - source data 
- Figure 1 - source data/Figure 1B - source data /
- __MACOSX/Figure 1 - source data/._Figure 1B - source data 
- Figure 1 - source data/Figure 1D - source data /.DS_Store
- __MACOSX/Figure 1 - source data/Figure 1D - source data /._.DS_Store
- Figure 1 - source data/Figure 1D - source data /Figure 1D - source data_LytA_protein gel_labeled.tiff
- __MACOSX/Figure 1 - source data/Figure 1D - source data /._Figure 1D - source data_LytA_protein gel_labeled.tiff
- Figure 1 - source data/Figure 1D - source data /Figure 1D - source data_LytA_protein gel.tiff
- __MACOSX/Figure 1 - source data/Figure 1D - source data /._Figure 1D - source data_LytA_protein gel.tiff
- Figure 1 - source data/Figure 1B - source data /.DS_Store
- __MACOSX/Figure 1 - source data/Figure 1B - source data /._.DS_Store
- Figure 1 - source data/Figure 1B - source data /Figure 1B- source data_labeled.tiff
- __MACOSX/Figure 1 - source data/Figure 1B - source data /._Figure 1B- source data_labeled.tiff
- Figure 1 - source data/Figure 1B - source data /Figure 1B - source data_-Zn (-lytA).tiff
- __MACOSX/Figure 1 - source data/Figure 1B - source data /._Figure 1B - source data_-Zn (-lytA).tiff
- Figure 1 - source data/Figure 1B - source data /Figure 1B - source data_+Zn (+lytA).tiff
- __MACOSX/Figure 1 - source data/Figure 1B - source data /._Figure 1B - source data_+Zn (+lytA).tiff
