# Supplementary material for: WhyD tailors surface polymers to prevent premature bacteriolysis and direct cell elongation in Streptococcus pneumoniae
Source: eLife. 2022 May 20;11:e76392. doi: 10.7554/eLife.76392 (PMC9208761; doi:10.7554/eLife.76392)
Supplement: Figure 2—figure supplement 2—source data 1. [file elife-76392-fig2-figsupp2-data1.zip]

Archive with 10 entries (9 files):
- Figure 2 - figure supplement 2 - source data/
- __MACOSX/._Figure 2 - figure supplement 2 - source data
- Figure 2 - figure supplement 2 - source data/.DS_Store
- __MACOSX/Figure 2 - figure supplement 2 - source data/._.DS_Store
- Figure 2 - figure supplement 2 - source data/ Figure 2 - figure supplement 2 - source data_LTAs.tiff
- __MACOSX/Figure 2 - figure supplement 2 - source data/._ Figure 2 - figure supplement 2 - source data_LTAs.tiff
- Figure 2 - figure supplement 2 - source data/Figure 2 - figure supplement 2 - source data_labeled.tiff
- __MACOSX/Figure 2 - figure supplement 2 - source data/._Figure 2 - figure supplement 2 - source data_labeled.tiff
- Figure 2 - figure supplement 2 - source data/Figure 2 - figure supplement 2 - source data_WTAs.tiff
- __MACOSX/Figure 2 - figure supplement 2 - source data/._Figure 2 - figure supplement 2 - source data_WTAs.tiff
