# Supplementary material for: WhyD tailors surface polymers to prevent premature bacteriolysis and direct cell elongation in Streptococcus pneumoniae
Source: eLife. 2022 May 20;11:e76392. doi: 10.7554/eLife.76392 (PMC9208761; doi:10.7554/eLife.76392)
Supplement: Figure 4—source data 3. [file elife-76392-fig4-data3.zip]

Archive with 8 entries (7 files):
- Figure 4E - source data/
- __MACOSX/._Figure 4E - source data
- Figure 4E - source data/.DS_Store
- __MACOSX/Figure 4E - source data/._.DS_Store
- Figure 4E - source data/Figure 4E - source data_WhyD_labeled.tiff
- __MACOSX/Figure 4E - source data/._Figure 4E - source data_WhyD_labeled.tiff
- Figure 4E - source data/Figure 4E - source data_WhyD.tif
- __MACOSX/Figure 4E - source data/._Figure 4E - source data_WhyD.tif
