# Supplementary material for: WhyD tailors surface polymers to prevent premature bacteriolysis and direct cell elongation in Streptococcus pneumoniae
Source: eLife. 2022 May 20;11:e76392. doi: 10.7554/eLife.76392 (PMC9208761; doi:10.7554/eLife.76392)
Supplement: Figure 4—figure supplement 2—source data 1. [file elife-76392-fig4-figsupp2-data1.zip]

Archive with 5 entries (4 files):
- Figure 4 - figure supplement 2 - source data/
- Figure 4 - figure supplement 2 - source data/.DS_Store
- __MACOSX/Figure 4 - figure supplement 2 - source data/._.DS_Store
- Figure 4 - figure supplement 2 - source data/Figure4 - figure supplement 2 - source data.xlsx
- __MACOSX/Figure 4 - figure supplement 2 - source data/._Figure4 - figure supplement 2 - source data.xlsx
