# Supplementary material for: WhyD tailors surface polymers to prevent premature bacteriolysis and direct cell elongation in Streptococcus pneumoniae
Source: eLife. 2022 May 20;11:e76392. doi: 10.7554/eLife.76392 (PMC9208761; doi:10.7554/eLife.76392)
Supplement: Figure 4—figure supplement 2—source data 1. [file elife-76392-fig4-figsupp2-data1.zip › Figure 4 - figure supplement 2 - source data/Figure4 - figure supplement 2 - source data.xlsx]

## Sheet: wildtype
area	length	width
1.87694	2.271	0.90897
1.49243	1.91395	0.86656
1.65018	2.13667	0.844675
1.42925	1.70693	0.950466
1.42591	1.79141	0.887169
1.33241	1.65697	0.909228
1.82411	1.94854	1.01866
1.7983	2.30005	0.848708
0.946456	1.33996	0.771875
1.69191	2.21851	0.841807
1.88697	2.09471	0.988413
1.21245	1.52556	0.873112
0.912171	1.29016	0.771787
2.03802	2.36117	1.01555
2.55763	2.7152	1.03972
1.48138	1.87594	0.876384
2.30339	2.59355	0.96356
1.37701	1.69244	0.894065
0.864468	1.30059	0.709484
2.23145	2.66752	0.91985
0.977244	1.37437	0.804403
2.05756	2.31366	0.982128
2.01243	2.25974	0.982411
1.47669	1.87397	0.869494
1.38726	1.75386	0.852205
1.31169	1.51519	0.965835
1.36141	1.57836	0.959197
2.28531	2.41792	1.04512
1.89486	2.18918	0.947809
2.80014	3.08523	0.996862
1.76391	2.06464	0.943623
1.98731	2.30131	0.948439
1.48743	1.73577	0.983149
1.13909	1.49762	0.83495
2.06076	2.54555	0.870964
2.06109	2.22134	1.01733
1.49477	1.69365	1.00045
1.94518	2.23501	0.965823
2.73676	2.98009	1.0031
2.0783	2.30259	0.990159
1.01052	1.36595	0.811637
2.06835	2.45393	0.982003
2.60308	2.7078	1.08147
1.62233	1.85552	0.976659
1.67943	2.13763	0.854255
0.980458	1.32456	0.821148
2.49021	2.76298	0.98719
2.12941	2.50611	0.938536
1.65088	2.11554	0.876158
2.04935	2.50719	0.886055
2.22478	2.27606	1.06142
1.62768	2.05683	0.874881
1.95463	2.52212	0.848823
1.91921	2.3311	0.908612
2.03977	2.47138	0.903856
1.75192	2.01681	0.968746
1.90025	2.28308	0.914062
1.29998	1.74253	0.884094
1.45764	1.93453	0.823781
1.4148	1.88946	0.833563
1.45216	1.61953	0.984838
1.87213	2.26304	0.896537
1.3829	2.00281	0.791941
1.57219	1.89619	0.905677
1.36882	1.75593	0.874026
1.09228	1.69646	0.719924
1.38652	1.74486	0.900515
2.50272	2.97516	0.960567
1.8888	2.45101	0.843385
1.98389	2.2885	0.972897
1.44403	1.91402	0.95896
1.29702	1.81364	0.83656
2.32473	2.65639	0.957704
1.68939	1.98043	0.946443
1.50963	1.75684	0.946258
1.59302	1.72469	1.03851
1.94398	2.14678	0.989473
2.5055	2.81658	0.994222
2.05837	2.52065	0.882575
2.19778	2.80172	0.865356
2.00216	2.04241	1.12155
1.88104	2.13584	0.972091
1.71825	2.20008	0.888515
1.92205	2.15741	0.980352
2.03171	2.34721	0.989477
2.32195	2.38881	1.08173
2.10048	2.43465	0.971832
1.44246	1.8086	0.881689
2.27518	2.81708	0.877514
2.38921	2.66011	0.982634
2.01256	2.18628	1.0105
1.42995	1.74965	0.902521
0.959678	1.36751	0.805753
1.67686	1.85993	0.998883
1.13089	1.44603	0.857897
1.1154	1.49592	0.826091
1.74103	2.01799	0.960634
1.91166	2.297	0.912952
1.55287	1.9201	0.981493
1.73046	1.85564	1.01736
2.66865	2.914	1.00083
1.54091	1.9334	0.870298
1.92445	1.96522	1.0746
1.26452	1.65956	0.846562
2.52975	2.57538	1.07601
1.96044	2.07802	1.02316
1.95377	2.2387	0.954414
1.74232	1.98994	0.973761
1.65661	2.14328	0.842812
2.25097	2.82406	0.861301
1.35578	1.64717	0.90273
1.8348	2.31567	0.859023
2.05245	2.4717	0.956846
1.44848	1.96556	0.847824
1.70197	2.07019	0.903049
1.93463	2.18363	0.970548
1.56113	1.84799	0.977356
1.93582	2.22829	0.98887
2.19313	2.33207	1.05061
2.11747	2.12828	1.10915
1.59154	1.93053	0.994357
1.65413	1.97933	0.935522
1.37565	1.84612	0.82168
2.09026	2.55123	0.887586
1.64813	2.19002	0.822264
1.87716	2.15626	0.978971
2.04703	2.45224	0.915318
2.47261	2.54432	1.06907
2.14292	2.3469	1.04125
1.75928	2.19461	0.882408
2.03172	2.09227	1.06769
1.35621	1.75423	0.948636
1.67191	1.74699	1.05952
1.61649	1.84595	0.956205
1.19091	1.59309	0.820277
0.994906	1.38327	0.808176
1.00437	1.39668	0.80059
1.02256	1.44158	0.776302
1.48296	1.96108	0.832855
2.17856	2.50912	0.953625
1.74346	1.89619	1.02303
1.84406	2.22499	0.912018
2.73382	2.93798	1.01906
1.47443	1.75004	0.96322
1.48304	1.82658	0.899313
1.09413	1.56907	0.749484
1.5271	1.92693	0.869724
2.11125	2.13201	1.06358
1.84835	2.09487	0.984777
1.49838	2.03497	0.81346
1.38846	1.84668	0.900044
1.91781	2.23555	0.99646
1.74913	2.02141	0.975366
1.69149	2.09064	0.883094
1.26473	1.57395	0.871475
1.3731	1.57368	0.964145
1.80189	1.99203	1.00344
2.06745	2.4394	1.01824
1.54499	1.77383	0.955708
1.67824	1.9378	0.939376
1.44326	1.72668	0.969289
2.71171	2.722	1.08721
1.22125	1.61309	0.841316
1.14435	1.59648	0.78321
1.6344	1.88592	0.956521
1.6664	2.01884	0.902268
2.17695	2.20217	1.10282
1.28323	1.70584	0.827049
1.56071	1.93007	0.883127
1.13538	1.62286	0.762685
1.86295	1.90983	1.0985
2.08995	2.14179	1.10398
0.954212	1.34667	0.812329
2.65382	2.98215	0.962185
1.87516	2.00106	1.04037
1.44234	1.71489	0.937244
1.30479	2.03708	0.710617
1.82648	2.10617	0.970819
2.02153	2.39593	0.920675
1.74511	1.88094	1.02569
1.79331	2.06863	0.973989
1.52229	2.06665	0.865476
1.50087	1.83072	0.942752
1.76122	2.03994	0.964279
1.74834	1.88432	1.01778
1.47729	1.76837	0.948176
1.8469	2.00287	1.03081
1.68934	1.88648	1.00274
1.86766	1.97304	1.05379
1.47297	1.64519	0.965308
1.8982	2.14361	0.976913
1.49668	1.86959	0.910425
1.47025	1.87273	0.987625
1.80957	2.11517	0.968251
1.9595	2.26683	0.948071
1.74543	2.04429	0.955812
1.70595	1.97862	0.968141
1.68105	1.90715	0.991188
2.00596	2.19238	1.00582
2.08782	2.21827	1.05728
1.94999	2.17632	1.04304
2.26569	2.36775	1.06443
1.31882	1.52271	0.982651
2.07095	2.19948	1.05902
1.41715	1.76669	0.896598
2.07085	2.08765	1.11187
1.92735	2.2613	0.98517
1.32601	1.71469	0.894505
2.63872	2.82731	1.03947
2.52083	2.5053	1.09815
1.29562	1.51066	0.943475
1.60146	1.99205	0.925931
1.92432	2.08403	1.01587
1.32062	1.49383	0.980954
2.22584	2.39476	1.02423
2.24276	2.33462	1.06551
1.36922	1.62789	0.944214
1.71134	1.79999	1.0407
1.53205	1.83995	0.986871
1.2454	1.57952	0.86865
1.79411	2.05243	0.96407
1.37346	1.57957	0.964802
1.56613	1.93439	0.93634
1.77278	2.10253	0.939313
1.71938	2.01903	0.94478
1.95487	2.30395	0.959934
2.33462	2.43449	1.08786
1.47864	1.76841	0.939162
1.19325	1.61138	0.812024
2.47079	2.62393	1.00814
2.30647	2.55416	0.987472
1.93904	2.08808	1.07103
1.65629	2.08066	0.920918
1.85213	2.16203	1.05735
2.03356	2.39348	0.926787
1.55223	1.87956	0.982045
2.2711	2.51346	0.993093
1.44419	1.69096	0.979914
1.21845	1.53938	0.888754
1.84002	1.8671	1.09552
1.83152	2.43922	0.884721
2.24886	2.46139	1.00018
2.28358	2.41747	1.11328
1.57	1.69617	1.04744
2.11703	2.41827	0.983422
1.64807	2.03096	0.917621
1.50541	1.78016	0.951971
2.2681	2.48219	1.01734
0.965622	1.39646	0.766134
2.76661	2.73842	1.09509
3.07994	2.99713	1.13823
1.95169	2.01382	1.08406
2.62772	2.53883	1.15049
1.73669	1.80368	1.07173
2.67425	2.54687	1.16602
2.97467	2.7462	1.21231
2.37051	2.18186	1.20261
2.5783	2.40721	1.19168
3.55376	3.27631	1.18582
3.41586	3.18423	1.17651
1.98108	2.28607	0.950527
1.49846	1.9882	0.838293
2.81975	2.72828	1.14784
1.76604	1.77079	1.11387
0.885403	1.31054	0.739279
1.5662	1.74679	1.01286
3.05099	2.88086	1.16287
2.00484	2.01143	1.11902
3.25081	2.95901	1.20023
3.30358	3.02041	1.2008
3.22765	3.13338	1.12729
1.97157	2.01446	1.09544
2.53223	2.42826	1.17639
1.29143	1.59954	0.94889
3.40972	3.25302	1.14538
3.3711	3.11487	1.19189
3.39017	3.10096	1.20023
2.46382	2.50488	1.08969
2.46073	2.44937	1.11224
1.72089	1.82333	1.04538
1.88201	1.86756	1.11585
1.84818	1.93685	1.05316
2.33212	2.53818	1.00787
2.3691	2.34354	1.12268
2.86088	2.65547	1.18257
2.38961	2.56733	1.01976
2.19579	2.12833	1.14794
2.02257	2.03116	1.10917
2.34901	2.22791	1.16912
2.35909	2.25323	1.15066
2.05802	2.09907	1.09554
1.98523	2.02344	1.09465
2.87075	2.89328	1.0902
1.12134	1.48418	0.835407
2.87271	2.75855	1.15281
1.98787	2.11774	1.04446
2.18322	2.08733	1.16201
1.61173	1.86644	0.945953
2.73006	2.8463	1.0585
3.49914	3.45463	1.10721
1.82825	1.94148	1.03213
1.98013	1.93047	1.12751
1.55146	1.75131	0.990044
1.59866	1.81871	0.984949
2.35962	2.51803	1.04699
1.30808	1.55614	0.928617
1.24788	1.55444	0.899163
1.77208	1.82795	1.09564
1.82143	1.8236	1.11012
1.75188	1.79021	1.07774
1.57179	1.6651	1.05605
2.35776	2.32359	1.13599
2.06074	2.08358	1.15664
2.46702	2.44209	1.11099
3.25873	3.22063	1.10451
2.90797	2.58498	1.23051
2.86015	2.8299	1.18065
1.77985	2.19671	0.903065
2.56751	2.40662	1.18022
2.28333	2.08987	1.2185
1.55575	1.57438	1.09449
2.00356	2.06122	1.08422
1.36821	1.4461	1.06328
1.70946	1.82606	1.05309
1.78366	1.87692	1.04984
1.18393	1.49872	0.874172
1.64607	1.83888	1.00347
1.84381	1.89516	1.08341
2.01761	2.07449	1.07075
1.59492	1.70108	1.06665
1.95614	1.94918	1.11854
1.7531	1.78151	1.09999
2.74581	2.86286	1.04575
3.14	2.89733	1.2164
3.28558	3.00772	1.21426
3.16778	3.13915	1.10116
1.8277	1.74303	1.15705
1.98808	1.93573	1.12974
1.66771	1.8352	1.01744
1.56547	1.77785	0.992189
1.91838	1.84268	1.16796
1.47408	1.68256	0.99689
1.32813	1.5805	0.924069
2.22397	2.30595	1.08081
2.15472	2.2944	1.03618
1.8128	2.00861	1.01249
3.39741	3.65629	1.01003
1.20716	1.31911	1.01846
1.3544	1.62786	0.927591
1.60395	1.65933	1.07
1.94252	2.06991	1.0498
1.44583	1.58017	1.01432
1.70602	1.94943	0.976103
2.00942	2.04219	1.11227
1.43611	1.63283	0.992234
1.58453	1.70206	1.02092
3.44802	3.46662	1.07656
1.66594	1.71443	1.09226
1.63871	1.7028	1.07447
1.33351	1.64815	0.950686
1.19853	1.39853	0.959067
2.28625	2.71441	0.924722
1.29279	1.48476	0.969292
1.60951	1.82178	0.987029
1.05116	1.3246	0.874303
0.899663	1.25506	0.784945
1.75404	1.76324	1.0892
2.16677	2.39599	1.00526
3.25701	3.22593	1.10923
1.83165	1.81291	1.13446
1.61962	1.63016	1.10301
1.66047	1.86562	1.00757
2.05793	1.94025	1.17986
1.83446	1.78091	1.16331
2.03228	2.21264	1.08197
2.9705	2.90955	1.11758
1.79521	1.83502	1.10271
1.85587	1.82473	1.14976
2.08649	2.08315	1.11532
1.85406	1.78763	1.14708
3.19971	2.92121	1.20274
2.89757	2.87345	1.11279
2.34448	2.20342	1.18496
3.17415	3.11082	1.1196
2.24113	2.1022	1.19713
2.93519	2.7654	1.1635
2.45326	2.34697	1.16604
2.89681	2.7146	1.17238
2.50024	2.54997	1.08776
1.95447	2.06759	1.04459
2.03116	2.24823	1.02566
1.99061	1.92918	1.13951
1.50268	1.91721	0.880808
2.95995	2.97178	1.09682
2.38639	2.33354	1.14444
1.78419	2.0851	0.956959
3.08378	2.88071	1.18125
1.05633	1.28576	0.895432
0.926984	1.33495	0.766523
1.09433	1.43093	0.828175
2.09616	2.33149	0.988629
1.1631	1.62311	0.782929
2.24878	2.35212	1.0704
2.29408	2.26141	1.11874
1.85347	2.13646	0.949801
2.56574	2.5107	1.10888
2.84	2.84778	1.10321
3.30342	3.00277	1.22048
1.44848	1.67957	0.975846
1.38903	1.62592	0.947097
1.79007	1.84044	1.09572
2.97712	2.82375	1.15406
1.75085	2.03982	0.964276
1.033	1.45654	0.784145
1.4176	1.60415	0.975776
2.91776	2.75291	1.16645
1.88465	1.91746	1.10295
2.40147	2.22049	1.20534
3.32615	2.84199	1.29668
3.00704	3.01914	1.09444
3.00503	2.84725	1.16215
1.98172	2.21996	0.976317
2.10844	2.00453	1.17386
3.35628	3.23225	1.12857
2.50701	2.75854	0.997565
2.37915	2.2213	1.18938
2.27429	2.55011	0.991071
1.58314	1.96307	0.900538
3.27401	3.09518	1.16224
1.82568	1.93621	1.04043
2.81071	2.83043	1.0971
2.60196	2.55432	1.12466
2.57975	2.58923	1.09221
2.36676	2.38107	1.1013
2.34655	2.51409	1.02675
2.35161	2.34431	1.11375
1.64964	1.91255	0.976798
2.85982	2.8325	1.10902
2.57182	2.69461	1.05184
2.71888	2.73448	1.10213
2.25893	2.39584	1.04728
1.6681	1.77704	1.05963
1.42446	1.70201	0.931455
1.55604	1.94293	0.890822
1.54992	1.82808	0.945829
1.75121	2.07566	0.945719
1.17448	1.41158	0.934906
1.28878	1.50777	0.98234
1.85049	2.31461	0.889552
1.71446	2.1108	0.916285
2.25548	2.48153	1.05158
1.64477	1.89977	0.983834
2.05819	2.1176	1.09864
1.42988	1.63313	0.959654
1.99648	2.11376	1.03935
1.61156	1.65814	1.07511
2.27296	2.16614	1.17883
3.08509	2.8972	1.15666
1.77027	1.78258	1.1063
1.56639	1.5795	1.09622
2.83874	2.65161	1.18736
1.51949	1.81198	0.917744
1.16977	1.50629	0.859716
1.76122	1.81821	1.07344
2.16862	2.1079	1.1527
2.01407	1.92739	1.15481
3.3879	3.31554	1.12028
2.23751	2.1517	1.15863
2.16808	2.04951	1.19686
2.01553	2.07911	1.08022
2.85642	2.91182	1.06915
2.37495	2.44936	1.06653
1.02028	1.25832	0.908731
1.31883	1.64185	0.9113
1.8009	1.82618	1.11265
1.90532	1.83947	1.14975
1.71992	1.76288	1.09183
2.16222	2.18357	1.103
1.99175	2.31236	0.945459
1.76157	1.86437	1.0537
1.67683	1.65475	1.11264
2.94801	3.04758	1.06898
2.40829	2.28883	1.16298
2.36788	2.1127	1.24906
1.92807	2.0625	1.03632
2.30397	2.30712	1.15168
1.50946	1.62905	1.02256
1.61581	1.79312	1.01582
2.16827	2.07937	1.15664
1.13894	1.44543	0.874862
2.35584	2.27545	1.14174
1.85612	1.90498	1.08242
1.56595	1.68513	1.0426
1.56289	1.68812	1.04507
2.75978	2.58131	1.17151
3.10324	2.78366	1.21344
1.41804	1.6276	0.960107
1.36115	1.51027	1.00072
2.31202	2.20442	1.16208
1.77765	1.81478	1.08906

## Sheet: deltalytA
area	length	width
1.93593	2.10354	1.0172
1.74937	1.8514	1.06143
1.6726	1.94348	0.947615
1.82461	1.90929	1.05001
1.76224	1.89754	1.02903
1.83168	2.0067	1.01612
2.07839	2.21879	1.02551
2.12308	2.45705	0.945444
2.3726	2.60042	0.986835
1.84829	2.21683	0.906439
1.39698	1.62242	0.954457
2.01436	2.0787	1.07257
2.27441	2.38716	1.0531
2.54233	2.92527	0.948704
1.84495	2.16404	0.937378
1.83914	2.08406	0.970574
1.36612	1.60022	0.94156
1.18538	1.50202	0.877119
1.89787	2.19645	0.948082
2.00032	2.28035	0.964739
1.87573	2.20533	0.936241
1.56604	1.94225	0.879547
2.04079	2.46357	0.902554
2.46816	2.63778	1.02297
1.80166	2.18814	0.907923
2.22974	2.52584	0.974793
1.4945	1.85116	0.882358
1.59006	1.7646	0.996576
1.47451	1.75604	0.920736
2.23968	2.41934	1.01239
1.79355	1.97104	1.00244
1.08202	1.49898	0.803563
1.6167	1.95267	0.911904
2.22827	2.30929	1.06415
2.24952	2.49625	1.00776
2.989	3.61916	0.904995
1.80695	2.13449	0.926099
1.54285	1.86152	0.917353
1.77691	2.07365	0.945597
2.61477	2.83587	1.00195
3.05448	3.06312	1.09479
1.67812	1.80573	1.01981
2.16304	2.25831	1.05009
1.77833	1.96587	0.995359
1.82623	2.06168	0.970325
2.2604	2.45033	1.00614
1.97096	2.01228	1.08889
2.08793	2.20925	1.03657
1.72693	1.95751	0.97439
1.78504	2.14806	0.926655
1.78181	2.08896	0.933591
1.43823	1.87753	0.857691
1.71259	1.79104	1.05903
2.68073	3.19097	0.915507
2.61769	2.72344	1.0481
2.05269	2.25415	0.995581
2.15393	2.45823	0.967243
1.71959	2.05617	0.952046
1.71175	1.92641	0.965955
1.16583	1.50689	0.857387
2.18153	2.48061	0.968702
1.43045	1.78124	0.888219
1.61537	1.94891	0.900719
1.20197	1.40472	0.964418
1.93363	2.21385	0.956766
2.39405	2.4485	1.07518
1.5128	1.68882	0.994454
1.74197	2.11617	0.905718
1.99322	2.26586	0.958698
1.89586	2.00298	1.05695
2.84778	2.90455	1.06965
2.52733	2.60873	1.05984
1.91537	2.32378	0.909687
1.41387	1.84384	0.841133
1.92143	2.1291	1.01367
1.7581	1.94919	0.984791
1.93198	2.08034	1.02131
2.31593	2.58925	0.965577
1.50732	1.87096	0.883721
1.72195	1.88171	1.01775
2.22287	2.53411	0.957769
1.80937	1.97308	1.01877
1.29619	1.56469	0.951876
2.73625	2.86076	1.05217
2.48486	2.73254	1.00006
2.14632	2.53981	0.913266
2.1362	2.29492	1.01728
1.43999	1.70431	0.964881
2.02308	2.28794	0.969457
2.17361	2.41149	0.990611
2.21303	2.44729	0.99117
1.40152	1.67265	0.931353
1.81479	1.99814	1.00083
1.83577	1.95484	1.03374
2.02235	2.12443	1.05105
1.75654	2.01007	0.970804
1.66689	1.84219	1.01222
1.25806	1.72057	0.811775
1.57892	1.79709	0.965477
1.55791	1.7105	1.01827
1.58234	1.81655	0.963619
1.62626	1.87723	0.946578
1.2278	1.52093	0.903279
1.30006	1.51189	0.956518
2.06337	2.3351	0.984077
1.26946	1.63629	0.859414
1.43953	1.82118	0.881462
1.53803	1.71277	1.00531
1.83185	2.01342	0.995581
1.52221	1.79137	0.942586
1.73349	1.9924	0.957516
1.74801	1.89204	1.01619
1.64716	1.98124	0.909636
1.45169	1.64678	0.978861
2.37245	2.43887	1.07273
1.7496	1.85295	1.04732
2.0486	2.21212	1.01846
1.65477	1.89544	0.959615
1.38777	1.6336	0.94118
1.56986	1.92804	0.891965
1.43343	1.71392	0.934118
1.45956	1.72587	0.947464
1.69689	1.86376	0.99971
1.64186	1.83575	0.989101
1.79428	2.0166	0.983427
1.41667	1.89124	0.827576
2.28888	2.83606	0.883436
2.06658	2.21315	1.02957
1.81749	2.05198	0.975297
2.07284	2.22561	1.02739
1.39401	1.70972	0.908754
2.19975	2.59641	0.928291
2.0355	2.06793	1.08489
1.44649	1.87654	0.841274
1.43899	1.8274	0.863659
2.30778	2.45634	1.02531
2.25831	2.45271	1.00971
2.10653	2.34673	0.979087
2.13002	2.37129	0.978304
1.70994	1.88737	1.0112
1.60222	1.91815	0.909695
1.89209	2.2085	0.934317
1.42422	1.68751	0.940429
1.95692	2.03156	1.08307
1.80863	2.05081	0.966426
2.07472	2.23708	1.03745
2.00146	2.07413	1.06556
1.53834	1.74193	0.983674
2.17692	2.50346	0.946771
1.76999	1.80638	1.07699
2.63934	2.83731	1.01427
1.7757	1.93596	1.01047
2.33985	2.54554	1.01419
1.49767	1.80639	0.909426
2.1037	2.34431	0.989362
1.18947	1.51821	0.868645
1.67891	1.95671	0.950258
1.36464	1.56763	0.95579
1.68371	1.91621	0.975478
2.04494	2.19116	1.02702
1.83551	2.05622	0.989947
1.78741	2.08792	0.947414
2.64859	2.86082	1.00708
1.78071	1.93602	1.01203
2.26094	2.56842	0.966318
1.60205	1.85226	0.966329
1.59619	1.90933	0.911857
1.64065	1.90944	0.948983
1.62549	2.14706	0.842777
2.1606	2.47868	0.950124
1.63738	1.7639	1.03704
2.37122	2.51775	1.02893
1.5298	1.83838	0.919537
1.66078	2.06013	0.885878
2.25801	2.40755	1.02949
1.96832	2.34918	0.919506
1.60953	1.92475	0.908868
3.26193	3.50789	1.0161
1.97632	2.28987	0.957523
1.43671	1.70759	0.930469
1.87891	2.19614	0.939211
2.11627	2.26412	1.02501
2.04711	2.40719	0.9433
2.07897	2.22666	1.03142
1.85358	2.0915	0.976804
1.33852	1.69177	0.875664
1.41025	1.90513	0.820616
1.46704	1.70767	0.9553
1.81898	2.06885	0.975752
1.59261	1.8288	0.959131
1.63399	1.97914	0.902663
2.41719	2.57677	1.02299
1.67773	1.8796	0.995663
1.91504	2.1402	0.989439
1.81976	2.06673	0.968285
1.35126	1.82668	0.84719
1.6993	2.19054	0.836968
1.66037	1.85506	0.980257
2.59604	2.72122	1.04683
2.18738	2.39577	1.0017
1.24089	1.55576	0.874441
2.25469	2.64267	0.931448
1.58771	1.78669	0.997511
1.84311	2.20524	0.90852
1.78786	1.91433	1.03019
1.83966	2.19355	0.928296
1.32126	1.63339	0.886824
1.89372	2.20019	0.954081
2.18689	2.5358	0.941495
1.8957	2.02181	1.03366
2.16626	2.32766	1.0171
1.68373	1.95947	0.945069
2.08265	2.21368	1.04345
1.70341	1.79309	1.05346
2.04216	2.07576	1.10284
1.66301	1.79513	1.01105
1.72969	1.95178	0.9614
1.95816	2.24684	0.949704
1.66627	1.9405	0.97748
1.87135	2.25835	0.901969
1.5207	1.76359	0.961242
2.43568	2.47285	1.08155
1.77416	1.95953	1.00289
1.87471	2.16053	0.959361
1.53264	1.79289	0.94853
2.77773	2.97792	1.02496
2.00788	2.42029	0.907177
1.36182	1.76005	0.866457
2.75729	2.90164	1.03947
2.58627	2.97299	0.952825
1.70905	1.96587	0.966536
2.44739	2.7168	0.985228
2.10279	2.36862	0.960602
1.77201	2.01522	0.971846
1.65422	1.88486	0.976857
1.24415	1.62944	0.833065
2.02844	2.47614	0.891524
2.34996	2.48004	1.04449
1.51897	1.87047	0.896869
1.84835	2.0701	0.996985
3.1152	3.18433	1.05554
2.02489	2.20525	1.01172
1.61586	1.81566	0.97901
1.51807	1.7623	0.961876
1.61554	1.95245	0.911061
2.70001	2.90766	1.02354
1.40162	1.57654	0.971584
1.38478	1.82065	0.839521
2.1484	2.25621	1.03812
1.36407	1.68942	0.909005
1.58221	1.84879	0.950041
2.26339	2.59638	0.952461
1.51406	1.97787	0.844683
2.02345	2.09474	1.07571
1.83533	1.96374	1.02818
1.65871	1.91938	0.949481
2.45129	2.70472	0.984288
1.90616	2.09838	1.00442
1.76327	2.11391	0.945882
2.27468	2.60376	0.949311
1.75786	1.97869	0.980906
1.84315	2.08054	0.982465
2.28843	2.4133	1.04561
1.13931	1.76242	0.764232
2.38986	2.72293	0.959802
2.35689	2.67633	0.960215
1.85654	2.21901	0.918948
2.25216	2.36189	1.05872
2.01829	2.21063	0.998146
1.62298	1.98501	0.896918
2.21475	2.75948	0.873794
2.15097	2.30097	1.03038
1.73446	1.82834	1.03802
1.8155	1.9617	1.01753
2.64522	2.77467	1.04613
2.38153	2.69055	0.972852
1.54007	1.81158	0.933559
2.64445	2.7729	1.05047
1.22259	1.48976	0.904578
2.13717	2.36346	1.00348
2.6242	2.91728	0.981499
1.76393	1.97005	0.993889
1.61624	1.84291	0.968655
2.0895	2.2677	1.01828
1.81817	2.04503	0.995298
2.43517	2.60649	1.02247
2.63626	2.70088	1.0646
2.05197	2.16361	1.04662
2.17852	2.34155	1.02942
1.90281	2.1235	0.975846
2.57883	2.85576	0.984463
1.90874	2.20488	0.939706
1.64114	1.86562	0.964874
1.605	1.88756	0.941302
1.54058	1.80475	0.931441
1.78446	2.08054	0.951488
2.14332	2.15843	1.09828
1.99495	2.08705	1.06454
2.08283	2.21137	1.04913
1.61446	1.90584	0.927753
1.51046	1.94088	0.845966
2.2036	2.53741	0.949477
2.22821	2.33736	1.05385
2.23746	2.64296	0.930515
1.87244	2.14791	0.964928
2.0295	2.20953	1.01015
1.93914	2.08151	1.03247
2.28252	2.62817	0.950133
1.99413	2.24894	0.97075
1.24745	1.65939	0.832353
2.84727	3.04497	1.02005
2.36281	2.53762	1.01175
1.16368	1.50363	0.844833
2.20467	2.49386	0.975898
2.18372	2.28	1.05698
1.36868	1.60582	0.920606
1.62084	2.16152	0.829098
1.83505	1.96731	1.02716
2.08343	2.31662	0.98607
1.79195	1.99316	0.996994
1.93485	2.14779	0.97602
2.56926	2.70617	1.03133
2.4989	2.61485	1.04788
1.73904	2.21331	0.871988
1.64323	1.91051	0.954848
2.23064	2.48692	0.974666
2.01732	2.26074	0.982112
2.25375	2.43955	1.00137
1.80241	2.24817	0.895397
1.25692	1.69402	0.819067
2.19824	2.18855	1.09344
1.92584	2.29505	0.914425
1.64228	1.90087	0.955953
2.10182	2.27072	1.01711
2.99739	3.13892	1.04758
2.61087	2.69933	1.05078
2.48576	2.64879	1.03034
2.37124	2.5461	1.00522
1.48521	1.79267	0.913009
1.12666	1.61163	0.770911
1.47407	2.03983	0.788882
2.10136	2.42292	0.94354
1.51459	1.94479	0.862964
1.79859	2.03186	0.9816
2.37846	2.52444	1.03472
2.30939	2.40024	1.06223
2.18404	2.5366	0.929483
1.79365	1.91183	1.01655
2.48395	2.80319	0.962254
2.04307	2.26441	0.98558
1.33891	1.84248	0.792964
1.13346	1.5713	0.797807
1.7248	2.24461	0.842315
1.35051	2.04067	0.746388
1.54355	2.01975	0.845283
1.46232	1.74171	0.928644
1.82163	2.02085	1.03662
1.95836	2.10835	1.04218
1.94345	2.08052	1.03993
2.09311	2.3812	0.96924
2.59021	3.1036	0.911269
1.40842	1.77823	0.868161
1.5435	1.77678	0.977797
1.31803	1.51561	0.980288
0.956868	1.31637	0.895986
2.6932	3.25278	0.910669
2.10106	2.28162	1.01843
1.62568	2.09543	0.854931
1.92808	2.34775	0.91985
1.46647	1.81981	0.900368
1.28564	1.64355	0.863426
1.33605	1.59039	0.919505
1.23367	1.52504	0.90281
1.12406	1.48513	0.842434
2.1754	2.48221	0.966366
2.24272	2.87515	0.855089
1.58063	1.91828	0.945373
1.3377	1.84901	0.822949
1.02264	1.33492	0.856933
0.852834	1.31367	0.759641
1.29899	1.57789	0.907232
1.31549	1.6308	0.942164
1.35691	1.64944	0.932319
1.8542	2.16102	0.939872
1.89444	2.19138	0.965785
1.91196	2.32681	0.912646
1.73482	2.02836	0.933392
1.73399	2.01043	0.955091
1.24918	1.7573	0.796387
2.08116	2.60682	0.890711
1.32951	1.66455	0.883357
1.56138	2.07797	0.830965
1.54515	1.99591	0.851405
1.50711	2.02813	0.858834
1.4486	1.85135	0.92069
1.48566	1.88291	0.863706
1.62506	2.00159	0.894978
1.58056	1.96415	0.887643
1.77866	2.11335	0.917078
2.62196	2.80055	1.03018
2.49759	2.67025	1.01015
1.18336	1.60788	0.844573
1.40325	1.72586	0.907822
1.28256	1.68272	0.882324
1.19849	1.43442	0.918707
1.26553	1.53966	0.962647
1.44368	1.67534	0.984507
1.88109	2.21456	0.925394
1.327	1.57627	0.939408
1.37007	1.72242	0.915228
2.03969	2.58588	0.854706
1.92943	2.47667	0.852689
1.74703	2.15892	0.908533
1.33844	1.58762	0.929411
1.29112	1.59502	0.889992
2.43953	2.69945	0.983744
1.9756	2.52352	0.855354
2.5219	2.74773	1.01369
2.5034	2.87008	0.949678
1.84511	2.00418	1.01494
1.60998	1.7659	1.00923
1.48201	1.71456	0.970721
1.28107	1.53423	0.93001
1.64911	1.98639	0.936357
1.84469	2.2289	0.909034
2.23456	2.62134	0.930553
1.64153	2.05942	0.882125
1.39555	1.66057	0.934991
1.85464	2.4292	0.86615
1.55999	2.03091	0.848198
1.31193	1.73603	0.876442
1.48838	1.72043	0.961341
1.57196	1.77514	0.9794
1.33876	1.6638	0.907321
1.29445	1.63242	0.875938
2.58578	3.04765	0.915893
1.43651	1.79239	0.889116
1.65779	1.99929	0.933973
1.59771	1.9336	0.905681
2.86139	3.11527	1.00022
1.4754	1.70878	0.959133
1.65576	1.89563	0.957991
2.77686	3.21194	0.93878
2.97311	3.24841	0.988457
2.87804	3.34449	0.932486
2.09634	2.34389	0.996773
2.01399	2.19215	1.02499
2.18828	2.49904	0.959211
1.83515	2.19226	0.935276
1.36037	1.56811	0.975555
2.03532	2.24717	0.992186
2.21263	2.52955	0.949392
2.43522	2.75061	0.963895
2.45352	2.74713	0.995852
2.42095	2.851	0.925442
1.92021	2.18199	0.97774
1.99128	2.19186	0.999207
1.67607	1.9456	0.946072
2.47368	2.92258	0.92081
2.38312	2.86382	0.910572
2.07639	2.27925	0.998817
2.02322	2.19444	1.01125
2.39936	2.67149	1.00261
1.729	2.0849	0.928168
1.66346	2.29468	0.786256
1.71219	2.08723	0.917326
1.12394	1.54573	0.792288
1.27917	1.47022	0.949246
1.75508	2.03193	0.95656
1.45345	2.12398	0.752639
1.2324	1.69184	0.822338
1.12925	1.44938	0.86699
2.28193	2.93587	0.852472
2.51499	2.83233	0.966337
1.47328	1.75282	0.961876
1.59875	1.89259	0.929865
2.10589	2.4156	0.960916
2.44967	2.68899	0.997416
1.78934	2.06245	0.966142
2.18588	2.64362	0.907746
1.86649	2.04195	1.02176
2.4799	3.01065	0.89598
1.6871	1.88449	0.991955
1.89353	2.05634	1.01326
1.37587	1.72917	0.889028
1.43352	1.693	0.958504
2.7467	3.03811	0.982064
1.42123	1.7222	0.908089
1.70492	1.90344	0.984375
1.85401	2.00756	1.02543
1.65086	1.88754	0.9676
1.40344	1.53514	1.01059
1.14558	1.41683	0.890332
1.24133	1.46232	0.924884
1.62214	1.81934	0.986876
1.69805	1.90683	0.99627
1.95294	2.29761	0.941372
1.27899	1.71179	0.821758
2.51429	2.89809	0.937492
1.56694	1.87245	0.932585

## Sheet: Sheet1
t-Test: Two-Sample Assuming Unequal Variances				t-Test: Two-Sample Assuming Unequal Variances				t-Test: Two-Sample Assuming Unequal Variances
	area (WT)	area (DlytA)			length (WT)	length (DlytA)			width (WT)	width (DlytA)
Mean	1.93757	1.85788		Mean	2.11711	2.13313		Mean	1.00606	0.956306
Variance	0.318425	0.178006		Variance	0.208514	0.167019		Variance	0.0125162	0.00447444
Observations	500	500		Observations	500	500		Observations	500	500
Hypothesized Mean Difference	0			Hypothesized Mean Difference	0			Hypothesized Mean Difference	0
df	924			df	986			df	815
t Stat	2.52902			t Stat	-0.584861			t Stat	8.53496
P(T<=t) one-tail	0.00580179			P(T<=t) one-tail	0.279387			P(T<=t) one-tail	3.40113e-17
t Critical one-tail	1.6465			t Critical one-tail	1.6464			t Critical one-tail	1.64673
P(T<=t) two-tail	0.0116036			P(T<=t) two-tail	0.558775			P(T<=t) two-tail	6.80227e-17
t Critical two-tail	1.96253			t Critical two-tail	1.96237			t Critical two-tail	1.96288
