# Supplementary material for: WhyD tailors surface polymers to prevent premature bacteriolysis and direct cell elongation in Streptococcus pneumoniae
Source: eLife. 2022 May 20;11:e76392. doi: 10.7554/eLife.76392 (PMC9208761; doi:10.7554/eLife.76392)
Supplement: Figure 4—figure supplement 3—source data 1. [file elife-76392-fig4-figsupp3-data1.zip]

Archive with 12 entries (11 files):
- Figure 4 figure supplement 3 - source data/
- __MACOSX/._Figure 4 figure supplement 3 - source data
- Figure 4 figure supplement 3 - source data/.DS_Store
- __MACOSX/Figure 4 figure supplement 3 - source data/._.DS_Store
- Figure 4 figure supplement 3 - source data/Figure 4 - figure supplement 3-source data_whyD.tif
- __MACOSX/Figure 4 figure supplement 3 - source data/._Figure 4 - figure supplement 3-source data_whyD.tif
- Figure 4 figure supplement 3 - source data/Figure 4 - figure supplement 3-source data.tiff
- __MACOSX/Figure 4 figure supplement 3 - source data/._Figure 4 - figure supplement 3-source data.tiff
- Figure 4 figure supplement 3 - source data/Figure 4 - figure supplement 3-source data_WTA.tiff
- __MACOSX/Figure 4 figure supplement 3 - source data/._Figure 4 - figure supplement 3-source data_WTA.tiff
- Figure 4 figure supplement 3 - source data/Figure 4 - figure supplement 3-source data_LTA.tif
- __MACOSX/Figure 4 figure supplement 3 - source data/._Figure 4 - figure supplement 3-source data_LTA.tif
