# Supplementary material for: WhyD tailors surface polymers to prevent premature bacteriolysis and direct cell elongation in Streptococcus pneumoniae
Source: eLife. 2022 May 20;11:e76392. doi: 10.7554/eLife.76392 (PMC9208761; doi:10.7554/eLife.76392)
Supplement: Figure 5—source data 1. [file elife-76392-fig5-data1.zip]

Archive with 18 entries (15 files):
- Figure 5 - source data/
- __MACOSX/._Figure 5 - source data
- Figure 5 - source data/Figure 5C - source data/
- Figure 5 - source data/.DS_Store
- __MACOSX/Figure 5 - source data/._.DS_Store
- Figure 5 - source data/Figure 5B - source data/
- Figure 5 - source data/Figure 5C - source data/.DS_Store
- __MACOSX/Figure 5 - source data/Figure 5C - source data/._.DS_Store
- Figure 5 - source data/Figure 5C - source data/Figure 5C - source data_labeled.tiff
- __MACOSX/Figure 5 - source data/Figure 5C - source data/._Figure 5C - source data_labeled.tiff
- Figure 5 - source data/Figure 5C - source data/Figure 5C - source data_WTA.tiff
- __MACOSX/Figure 5 - source data/Figure 5C - source data/._Figure 5C - source data_WTA.tiff
- Figure 5 - source data/Figure 5C - source data/Figure 5C - source data_LTA.tiff
- __MACOSX/Figure 5 - source data/Figure 5C - source data/._Figure 5C - source data_LTA.tiff
- Figure 5 - source data/Figure 5B - source data/Figure 5B_source data_.xlsx
- __MACOSX/Figure 5 - source data/Figure 5B - source data/._Figure 5B_source data_.xlsx
- Figure 5 - source data/Figure 5B - source data/.DS_Store
- __MACOSX/Figure 5 - source data/Figure 5B - source data/._.DS_Store
