# Supplementary material for: WhyD tailors surface polymers to prevent premature bacteriolysis and direct cell elongation in Streptococcus pneumoniae
Source: eLife. 2022 May 20;11:e76392. doi: 10.7554/eLife.76392 (PMC9208761; doi:10.7554/eLife.76392)
Supplement: Figure 5—source data 2. [file elife-76392-fig5-data2.zip]

Archive with 10 entries (9 files):
- Figure 5C - source data/
- __MACOSX/._Figure 5C - source data
- Figure 5C - source data/.DS_Store
- __MACOSX/Figure 5C - source data/._.DS_Store
- Figure 5C - source data/Figure 5C - source data_labeled.tiff
- __MACOSX/Figure 5C - source data/._Figure 5C - source data_labeled.tiff
- Figure 5C - source data/Figure 5C - source data_WTA.tiff
- __MACOSX/Figure 5C - source data/._Figure 5C - source data_WTA.tiff
- Figure 5C - source data/Figure 5C - source data_LTA.tiff
- __MACOSX/Figure 5C - source data/._Figure 5C - source data_LTA.tiff
