# Supplementary material for: WhyD tailors surface polymers to prevent premature bacteriolysis and direct cell elongation in Streptococcus pneumoniae
Source: eLife. 2022 May 20;11:e76392. doi: 10.7554/eLife.76392 (PMC9208761; doi:10.7554/eLife.76392)
Supplement: Figure 6—figure supplement 1—source data 1. [file elife-76392-fig6-figsupp1-data1.zip]

Archive with 9 entries (8 files):
- Figure 6 - figure supplement 1A- source data/
- Figure 6 - figure supplement 1A- source data/.DS_Store
- __MACOSX/Figure 6 - figure supplement 1A- source data/._.DS_Store
- Figure 6 - figure supplement 1A- source data/Figure 6 - figure supplement 1A - source data_-Zn.tiff
- __MACOSX/Figure 6 - figure supplement 1A- source data/._Figure 6 - figure supplement 1A - source data_-Zn.tiff
- Figure 6 - figure supplement 1A- source data/Figure 6 - figure supplement 1A - source data_labelled.tiff
- __MACOSX/Figure 6 - figure supplement 1A- source data/._Figure 6 - figure supplement 1A - source data_labelled.tiff
- Figure 6 - figure supplement 1A- source data/Figure 6 - figure supplement 1A - source data_+Zn.tiff
- __MACOSX/Figure 6 - figure supplement 1A- source data/._Figure 6 - figure supplement 1A - source data_+Zn.tiff
